# Supplementary material for: The Arabidopsis NPF3 protein is a GA transporter
Source: Nat Commun. 2016 May 3;7:11486. doi: 10.1038/ncomms11486 (PMC4857387; doi:10.1038/ncomms11486)
Supplement: Supplementary Data 1 — Collection of T-DNA insertion lines screened for root endodermis deficient GA-Fl accumulation [file ncomms11486-s2.xlsx]

## Sheet: Sheet1
Locus Identifier	T-DNA line	stock name	Family
AT1G71960	SALK_128873C		ABC Transporter Gene Family
AT3G53510	SALK_031147C		ABC Transporter Gene Family
AT3G21080	SALK_102161C		ABC Transporter Gene Family
AT3G47760	SALK_122928C		ABC Transporter Gene Family
AT3G62700	SALK_050669C		ABC Transporter Gene Family
AT1G30420	SALK_137031C		ABC Transporter Gene Family
AT1G28010	SALK_026876C		ABC Transporter Gene Family
AT3G55090	SALK_119868C		ABC Transporter Gene Family
AT4G14270	SALK_129551C		ABC Transporter Gene Family
AT1G60600	SALK_021962C		ABC Transporter Gene Family
AT2G47000	SALK_088311C		ABC Transporter Gene Family
AT5G61730	SALK_058070C		ABC Transporter Gene Family
AT3G47770	SALK_125815C		ABC Transporter Gene Family
AT4G02780	SALK_027931C		ABC Transporter Gene Family
AT1G27940	SAIL_141_G03C HM	CS860441	ABC Transporter Gene Family
AT4G25750	SAIL_306_B04 HM	CS866593	ABC Transporter Gene Family
AT3G25620	SAIL_311_B02 HM	CS863428	ABC Transporter Gene Family
AT2G36380	SAIL_5_G10 HM	CS863375	ABC Transporter Gene Family
AT3G28380	SALK_002801C		ABC Transporter Gene Family
AT2G29940	SALK_014957C		ABC Transporter Gene Family
AT1G30400	SALK_017431C		ABC Transporter Gene Family
AT5G09930	SALK_018778C		ABC Transporter Gene Family
AT1G30410	SALK_019480C		ABC Transporter Gene Family
AT3G28360	SALK_019611C		ABC Transporter Gene Family
AT4G30300	SALK_022504C		ABC Transporter Gene Family
AT5G06530	SALK_024391C		ABC Transporter Gene Family
AT5G61740	SALK_025969C		ABC Transporter Gene Family
AT3G47460	SALK_030653C		ABC Transporter Gene Family
AT3G28860	SALK_033455C		ABC Transporter Gene Family
AT3G53480	SALK_035704C		ABC Transporter Gene Family
AT1G51500	SALK_036776C		ABC Transporter Gene Family
AT1G31770	SALK_036952C		ABC Transporter Gene Family
AT3G22320	SALK_043141C		ABC Transporter Gene Family
AT1G04120	SALK_046377C		ABC Transporter Gene Family
AT1G51460	SALK_046735C		ABC Transporter Gene Family
AT1G71330	SALK_047823C		ABC Transporter Gene Family
AT1G10680	SALK_050729C		ABC Transporter Gene Family
AT5G02270	SALK_051857C		ABC Transporter Gene Family
AT5G62410	SALK_052322C		ABC Transporter Gene Family
AT3G54670	SALK_053333C		ABC Transporter Gene Family
AT1G64550	SALK_055035C		ABC Transporter Gene Family
AT1G32500	SALK_055996C		ABC Transporter Gene Family
AT2G40090	SALK_056596C		ABC Transporter Gene Family
AT4G18050	SALK_057529C		ABC Transporter Gene Family
AT1G02520	SALK_057628C		ABC Transporter Gene Family
AT5G44110	SALK_062757C		ABC Transporter Gene Family
AT4G01660	SALK_065389C		ABC Transporter Gene Family
AT1G66950	SALK_067836C		ABC Transporter Gene Family
AT3G13220	SALK_072179C		ABC Transporter Gene Family
AT3G10670	SALK_076086C		ABC Transporter Gene Family
AT4G15233	SALK_079800C		ABC Transporter Gene Family
AT2G36910	SALK_083649C		ABC Transporter Gene Family
AT5G52860	SALK_085025C		ABC Transporter Gene Family
AT2G39350	SALK_086459C		ABC Transporter Gene Family
AT3G60160	SALK_087700C		ABC Transporter Gene Family
AT2G47800	SALK_093541C		ABC Transporter Gene Family
AT5G24810	SALK_094595C		ABC Transporter Gene Family
AT3G55110	SALK_100187c		ABC Transporter Gene Family
AT3G13090	SALK_110544C		ABC Transporter Gene Family
AT2G01320	SALK_110674C		ABC Transporter Gene Family
AT3G30842	SALK_118823c		ABC Transporter Gene Family
AT1G63270	SALK_120966C		ABC Transporter Gene Family
AT2G26910	SALK_122421C		ABC Transporter Gene Family
AT3G60970	SALK_123843c		ABC Transporter Gene Family
AT5G60790	SALK_129048C		ABC Transporter Gene Family
AT1G70610	SALK_131260C		ABC Transporter Gene Family
AT1G15210	SALK_134725C		ABC Transporter Gene Family
AT1G15520	SALK_148565C		ABC Transporter Gene Family
AT3G59140	SALK_148625C		ABC Transporter Gene Family
AT1G54250	SALK_151800C		ABC Transporter Gene Family
AT4G15236	SALK_201207c		ABC Transporter Gene Family
AT5G43210	SALK_201630c		ABC Transporter Gene Family
AT1G67940	SALK_201766c		ABC Transporter Gene Family
AT3G47780	SALK_201892c		ABC Transporter Gene Family
AT5G39040	SALK_202031c		ABC Transporter Gene Family
AT3G54540	SALK_202649c		ABC Transporter Gene Family
AT3G47740	SALK_203085c		ABC Transporter Gene Family
AT5G48600	SALK_204716c		ABC Transporter Gene Family
AT4G28620	SALK_206457c		ABC Transporter Gene Family
AT3G13080	SALK_044022C		ABC Transporter Gene Family
AT5G13580	SAIL_1150_A11 HM	CS842314	ABC Transporter Gene Family
AT1G59870	SALK_000578C		ABC Transporter Gene Family
AT1G54350	SALK_003891C		ABC Transporter Gene Family
AT2G41700	SALK_011449C		ABC Transporter Gene Family
AT3G21670	SALK_001553C		NRT/PTR Gene Family
AT5G46040	SALK_005181C		NRT/PTR Gene Family
AT1G69850	SALK_011182C		NRT/PTR Gene Family
AT1G72120	SALK_012718C		NRT/PTR Gene Family
AT5G28470	SALK_027288C		NRT/PTR Gene Family
AT2G37900	SALK_030224c		NRT/PTR Gene Family
AT1G08090	SALK_035429C		NRT/PTR Gene Family
AT5G14940	SALK_039348C		NRT/PTR Gene Family
AT1G62200	SALK_047947C		NRT/PTR Gene Family
AT5G62680	SALK_052178C		NRT/PTR Gene Family
AT1G33440	SALK_057318C		NRT/PTR Gene Family
AT1G59740	SALK_058285C		NRT/PTR Gene Family
AT2G02020	SALK_062626C		NRT/PTR Gene Family
AT1G32450	SALK_063393C		NRT/PTR Gene Family
AT3G53960	SALK_068690C		NRT/PTR Gene Family
AT5G14570	SALK_080211C		NRT/PTR Gene Family
AT5G13400	SALK_080802C		NRT/PTR Gene Family
AT5G62730	SALK_086228C		NRT/PTR Gene Family
AT3G25280	SALK_092014c		NRT/PTR Gene Family
AT1G52190	SALK_120892C		NRT/PTR Gene Family
AT1G68570	SALK_130095C		NRT/PTR Gene Family
AT1G12110	SALK_138710C		NRT/PTR Gene Family
AT1G72130	SALK_149411C		NRT/PTR Gene Family
AT5G19640	SALK_200379c		NRT/PTR Gene Family
AT2G38100	SALK_202570c		NRT/PTR Gene Family
AT3G45060	SALK_204101c		NRT/PTR Gene Family
AT4G16370	SALK_058794C		NRT/PTR Gene Family
AT4G16370	SALK_021168C		NRT/PTR Gene Family
AT4G27730	SALK_201534C		NRT/PTR Gene Family
AT1G68570	SALK_075486		NRT/PTR Gene Family
AT1G68570	SALK_076219		NRT/PTR Gene Family
AT1G68570	SALK_076121		NRT/PTR Gene Family
AT1G68570	GK356G08		NRT/PTR Gene Family
AT1G27040	SALK_059645C		NRT/PTR Gene Family
AT3G54450	SALK_083879C		NRT/PTR Gene Family
AT3G45650	SALK_091226C		NRT/PTR Gene Family
AT5G01180	SALK_022619C		NRT/PTR Gene Family
AT3G01350	SALK_106183C		NRT/PTR Gene Family
AT1G22570	WiscDsLox508C03	CS859376	NRT/PTR Gene Family
AT3G54140	SALK_130803C (atptr1-2)		NRT/PTR Gene Family
AT5G46050	SALK_138430C		NRT/PTR Gene Family
AT3G54140	SALK_131530 (atptr1-1) CHM	CS859493	NRT/PTR Gene Family
AT2G30350	SALK_024520C		ABC Transporter Gene Family
AT5G61690	SALK_025792C		ABC Transporter Gene Family
AT5G60770	SAIL_117_G09	CS871282	NRT/PTR Gene Family
AT2G39480	SALK_033612C		ABC Transporter Gene Family
AT2G39190	SALK_034617C		ABC Transporter Gene Family
AT1G53390	SALK_034803C		ABC Transporter Gene Family
AT3G21090	SALK_038935C		ABC Transporter Gene Family
AT3G47750	SALK_041452C		ABC Transporter Gene Family
AT3G13080	SALK_044022C		ABC Transporter Gene Family
AT1G08540	SALK_045706C		ABC Transporter Gene Family
AT3G45680	SAIL_193_C06	CS871976	NRT/PTR Gene Family
AT4G01820	SALK_047540C		ABC Transporter Gene Family
AT1G43890	SALK_049229C		ABC Transporter Gene Family
AT1G53270	SALK_065924C		ABC Transporter Gene Family
AT3G47730	SALK_066711C		ABC Transporter Gene Family
AT3G47960	SAIL_801_G03	CS879742	NRT/PTR Gene Family
AT3G47960	SAIL_169_F11	CS873420	NRT/PTR Gene Family
AT4G28630	SALK_090939C		ABC Transporter Gene Family
AT1G02530	SALK_094249C		ABC Transporter Gene Family
AT3G45710	SAIL_1307_F04	CS879423	NRT/PTR Gene Family
AT3G28390	SALK_130155C		ABC Transporter Gene Family
AT4G25450	SALK_151551C		ABC Transporter Gene Family
AT5G46540	SALK_152198C		ABC Transporter Gene Family
AT5G46050	SALK_003119C		NRT/PTR Gene Family
AT3G45680	SALK_008188C		NRT/PTR Gene Family
AT3G16180	SALK_013091C		NRT/PTR Gene Family
AT5G46050	SALK_025187C		NRT/PTR Gene Family
AT1G22540	SALK_030747C		NRT/PTR Gene Family
AT2G02040	SALK_034312C		NRT/PTR Gene Family
AT2G15620	SALK_046068C		NRT/PTR Gene Family
AT5G62680	SALK_052178C		NRT/PTR Gene Family
AT2G40460	SALK_058919C		NRT/PTR Gene Family
AT2G02040	SALK_079073C		NRT/PTR Gene Family
AT3G16180	SALK_088060C		NRT/PTR Gene Family
AT3G01350	SALK_088777C		NRT/PTR Gene Family
AT1G72125	SALK_094531C		NRT/PTR Gene Family
AT3G54450	SALK_101590C		NRT/PTR Gene Family
AT1G27080	SALK_104042C		NRT/PTR Gene Family
AT1G22550	SALK_107626C		NRT/PTR Gene Family
AT3G16180	SALK_121180C		NRT/PTR Gene Family
AT1G27040	SALK_122268C		NRT/PTR Gene Family
AT3G54140	SALK_148600C		NRT/PTR Gene Family
AT1G22550	SALK_152449C		NRT/PTR Gene Family
AT1G22550	SALK_200474C		NRT/PTR Gene Family
AT5G60770	SALK_205302C		NRT/PTR Gene Family
AT1G72140	SALK_205450C		NRT/PTR Gene Family
AT1G69860	SALK_006281		NRT/PTR Gene Family
AT5G01180	SALK_008661		NRT/PTR Gene Family
AT3G45660	SALK_030923		NRT/PTR Gene Family
AT1G27080	SALK_105232 (nrt1.6-3)		NRT/PTR Gene Family
AT1G72125	SALK_135888		NRT/PTR Gene Family
AT1G18880	GABI_284B09 HM	CS332310	NRT/PTR Gene Family
AT1G77760/AT1G37130	(nia1-1nia2-5)	CS6512	NRT/PTR Gene Family
AT1G77760	(nia1-2) Ler	CS6936	NRT/PTR Gene Family
AT1G77760/AT1G37130	(nia1-1nia2-5)	CS2356	NRT/PTR Gene Family
AT3G47960	SAIL_801_G03	CS879742	NRT/PTR Gene Family
AT5G62680	SAIL_20_B07 HM	CS870210	NRT/PTR Gene Family
AT3G47960/AT5G62680	gtr1/gtr2		NRT/PTR Gene Family
AT3G25260	WiscDsLox262G05	CS850066	NRT/PTR Gene Family
AT3G25260	WiscDsLox434A10	CS855619	NRT/PTR Gene Family
AT1G58360	SALK_078312C		NRT/PTR Gene Family
AT1G58360	GK-324G05	CS375671	NRT/PTR Gene Family
AT3G51895	SALK_023190C		NRT/PTR Gene Family
AT3G51895	SALK_127024C		NRT/PTR Gene Family
AT3G45700	SALK_005261C		NRT/PTR Gene Family
AT3G45690	SALK_005569C		NRT/PTR Gene Family
AT1G69870	SALK_022429C		NRT/PTR Gene Family
